# Supplementary material for: Crystal Structures of Bacterial Pectin Methylesterases Pme8A and PmeC2 from Rumen Butyrivibrio
Source: Int J Mol Sci. 2023 Sep 6;24(18):13738. doi: 10.3390/ijms241813738 (PMC10530356; doi:10.3390/ijms241813738)
Supplement: Supplementary file 1 [file ijms-24-13738-s001.zip]

Archive with 1 entries (1 files):
- ijms-2583828-supplementary.pdf
